# Supplementary material for: Malnutrition Screening Tools Are Not Sensitive Enough to Identify Older Hospital Patients with Malnutrition
Source: Nutrients. 2023 Dec 17;15(24):5126. doi: 10.3390/nu15245126 (PMC10745606; doi:10.3390/nu15245126)
Supplement: Supplementary file 1 [file nutrients-15-05126-s001.zip]

Archive with 1 entries (1 files):
- nutrients-2735771-supplementary.pdf
